# Supplementary material for: On detection of periodicity in C-reactive protein (CRP) levels
Source: Sci Rep. 2018 Aug 10;8:11979. doi: 10.1038/s41598-018-30469-8 (PMC6086826; doi:10.1038/s41598-018-30469-8)
Supplement: Supplementary file 3 — LaTeX Supplementary File [file 41598_2018_30469_MOESM3_ESM.txt]

\BOOKMARK [1][-]{figure.caption.5}{References}{}% 1
